# Supplementary material for: Dog ownership and healthy brain aging: a pilot study
Source: PeerJ. 2026 Jul 31;14:e21560. doi: 10.7717/peerj.21560 (PMC13431295; doi:10.7717/peerj.21560)
Supplement: Supplemental Information 1 [file peerj-14-21560-s001.xlsx]

## Sheet: Sheet 1
ID	DO	Age	Gender	Race	NIHEducation	UncorrectedStandardScore_CFComp	Age_CorrectedStandardScore_CFComp	NationalPercentile_ageAdjusted__CFComp	Fully_CorrectedT_score_CFComp	TotalRLMsCount	StepCount	SteppingTime(m)	NumberValidDays	NumberWeekDays	NumberWeekendDays	Isolation_Raw	Isolation_Scale	Isolation_SE	SF36_general_health	Total_DW	DW_Min
LBC001	1	72	2	1	21	112	135	99	72	15103	15096	168.13	7	5	2	4	34.8	5.1	90	8	612
LBC003	1	74	2	1	21	91	105	63	49	2088	2088	27.9695	7	5	2	5	40.4	3.2	80	0	0
LBC007	1	80	1	1	18	84	101	52	51	8228	8228	114.038	7	5	2	4	34.8	5.1	95	0	0
LBC008	1	73	1	1	16	95	110	74	57	17027	17027	179.68	4	3	1	7	45.7	2.7	80
LBC009	1	76	2	1	22	94	110	75	53	11369	11310	136.021	7	5	2	5	40.4	3.2	95	17	510
LBC012	1	80	1	1	21	101	130	98	68	8648	5108	79.2983	7	5	2	5	40.4	3.2	40	3	150
LBC013	1	70	1	1	21	98	111	77	55	7183	7171	96.6838	7	5	2	4	34.8	5.1	45	8	480
LBC021	1	70	2	2	22	102	123	93	62	5713	5713	83.1048	8	6	2	8	47.8	2.6	70	7	705
LBC022	1	82	2	1	22	87	103	59	48	21080	21080	232.942	7	5	2	9	49.8	2.6	80	17	1250
LBC023	1	83	2	1	24	81	97	42	42	5257	5257	79.37	5	3	2	9	49.8	2.6	65	19	291
LBC024	1	73	1		25	88	108	70	55	9332	9332	119.506	7	5	2	9	49.8	2.6	95	7	395
LBC025	1	72	1	1	22	105	128	97	64	4619	4619	66.9939	6	4	2	5	40.4	3.2	70	2	35
LBC026	1	72	2		27	87	97	43	47	4609	4609	48.9093	5	3	2	14	60.1	2.6	45	7	220
LBC004	0	72	2	1	22	96	109	73	53	4851	4851	71.5162	7	5	2	4	34.8	5.1	75
LBC005	0	71	2	1	22	108	127	97	65	6923	6923	86.1269	7	5	2	7	45.7	2.7	75
LBC006	0	78	1	1	23	95	115	84	56	4021	4021	43.6929	7	5	2	10	51.8	2.6	75
LBC010	0	75	2	1	22	100	123	94	62	5772	5772	73.349	7	5	2	4	34.8	5.1	80
LBC011	0	75	1	1	22	91	111	76	53	10000	10000	112.053	7	5	2	5	40.4	3.2	95
LBC014	0	78	2	1	28	88	100	49	49	14149	14149	159.485	7	5	2	4	34.8	5.1	75
LBC015	0	78	2	1	24	93	112	79	54	3989	3989	55.089	7	5	2	8	47.8	2.7	90
LBC016	0	78	2	1	21	104	125	96	65	5428	5428	56.6664	7	5	2	12	56.1	2.6	70
LBC017	0	70	2	1	22	107	127	96	65	7215	7215	87.3864	7	5	2	9	49.8	2.6	70
LBC018	0	70	2	1	22	108	131	98	70	10092	10092	138.039	7	5	2	7	45.7	2.7	65
LBC019	0	76	1	1	23	97	114	82	56	7290	7290	81.3477	5	3	2	4	34.8	5.1	90
LBC020	0	73	1	1	21	88	101	53	48	5551	5551	81.57	8	5	3	6	43.3	2.8	70

## Sheet: Sheet 2
ID	DO	Age	Gender	HighestEduCode	EduCode2	IncomeCode	Income2	MaritalCode	LivingCode	CommunityCode	Community2	HealthStatusCode	Health2
LBC001	1	72	2	2	2	5	1	1	1	1	1	1	1
LBC003	1	74	2	2	2	1	1	2	2	1	1	2	1
LBC004	0	72	2	3	3	3	1	2	2	1	1	2	1
LBC005	0	71	2	3	3	6	6	1	1	2	1	2	1
LBC006	0	78	1	3	3	6	6	1	1	2	1	2	1
LBC007	1	80	1	1	2	0		1	1	3	3	2	1
LBC008	1	73	1	1	2	3	1	1	1	1	1	3	3
LBC009	1	76	2	3	3	4	1	2	2	3	3	1	1
LBC010	0	75	2	3	3	6	6	1	1	2	1	2	1
LBC011	0	75	1	3	3	6	6	1	1	1	1	2	1
LBC012	1	80	1	2	2	1	1	1	1	3	3	3	3
LBC013	1	70	1	2	2	0		1	1	1	1	3	3
LBC014	0	78	2	2	2	4	1	1	1	3	3	2	1
LBC015	0	78	2	3	3	0		2	2	1	1	2	1
LBC016	0	78	2	2	2	4	1	2	2	1	1	1	1
LBC017	0	70	2	3	3	6	6	1	1	1	1	2	1
LBC018	0	70	2	3	3	6	6	1	1	3	3	2	1
LBC019	0	76	1	3	3	6	6	1	1	3	3	1	1
LBC020	0	73	1	2	2	2	1	2	2	1	1	2	1
LBC021	1	70	2	3	3	3	1	2	2	1	1	2	1
LBC022	1	82	2	3	3	4	1	2	2	1	1	3	3
LBC023	1	83	2	3	3	6	6	1	1	3	3	2	1
LBC024	1	73	1	1	2	0		1	1	1	1	1	1
LBC025	1	72	1	3	3	6	6	1	1	1	1	3	3
LBC026	1	72	2	1	2	4	1	2	2	3	3	3	3

## Sheet: Codebook
DO: dog owner =1; non-dog owner=0
Gender: 1= male; 2= female
Race: 1=White; 2=Race other than White
HighestEduCode: HS or 2yr college =1; 4 yr college=2; graduate or professional degree=3
IncomeCode: prefer not to answer=0; <$19,999=1; $20-39,999=2; $40-59,999=3; $60-79,999=4; $80-99,999=5; >$100=6
MaritalCode: Married=1; Other=2
LivingCode: With partner=1; Alone=2
CommunityCode: 1=suburban; 2=urban; 3=rural
HealthStatusCode: 1= excellent; 2=very good, 3=good
EduCode2	HS or 2 yr college or 2yr college=2; grad or pro=3
Income2	blank= prefer not to answer; 1= anything under 100k; 6= >100k
Health2	1= excellent/very good; 3=good
Community2	1= suburban or urban; 3= rural
Total_DW	Total number of dog walks reported in log booklet
DW_min	Total dog walking minutes reported in log booklet
