# Supplementary material for: Dog ownership and healthy brain aging: a pilot study
Source: PeerJ. 2026 Jul 31;14:e21560. doi: 10.7717/peerj.21560 (PMC13431295; doi:10.7717/peerj.21560)
Supplement: Supplemental Information 2 [file peerj-14-21560-s002.xlsx]

## Sheet: Sheet 1
ID	Left-Lateral-Ventricle	Left-Inf-Lat-Vent	Left-Cerebellum-White-Matter	Left-Cerebellum-Cortex	Left-Thalamus	Left-Caudate	Left-Putamen	Left-Pallidum	3rd-Ventricle	4th-Ventricle	Brain-Stem	Left-Hippocampus	Left-Amygdala	CSF	Left-Accumbens-area	Left-VentralDC	Left-vessel	Left-choroid-plexus	Right-Lateral-Ventricle	Right-Inf-Lat-Vent	Right-Cerebellum-White-Matter	Right-Cerebellum-Cortex	Right-Thalamus	Right-Caudate	Right-Putamen	Right-Pallidum	Right-Hippocampus	Right-Amygdala	Right-Accumbens-area	Right-VentralDC	Right-vessel	Right-choroid-plexus	5th-Ventricle	WM-hypointensities	Left-WM-hypointensities	Right-WM-hypointensities	non-WM-hypointensities	Left-non-WM-hypointensities	Right-non-WM-hypointensities	Optic-Chiasm	CC_Posterior	CC_Mid_Posterior	CC_Central	CC_Mid_Anterior	CC_Anterior	BrainSegVol	BrainSegVolNotVent	lhCortexVol	rhCortexVol
LBC001	10711.7	584.7	12241.9	44405.9	6920.7	4171.2	5100	2082.9	966.1	1191.9	19033.8	4224.9	1517.1	1229.6	310.9	3769.3	3.9	775.9	11219.7	485.8	11619.1	42507.8	6489.8	3828.2	4606.8	1915.7	4096.9	1534.6	330	3751.7	6.9	785	0	4257.7	0	0	0	0	0	168.5	1063.9	554.7	510	460.8	1049.8	1096492	1069216	221151	219452
LBC003	11284.9	282.3	13905	52516.6	6260.3	2819.5	4139.5	1706	1150.4	2170.7	20457.5	4347	1405.1	1265.1	317.5	3644	18.2	500.3	8174.9	442.4	13326.9	54594.9	6082	2982.1	4175.2	1546.9	4242.2	1560.2	404.2	3712.3	35.1	592.3	0	819.4	0	0	0	0	0	179.1	1045.2	557.6	744.7	607.2	805.3	1095110	1069862	220162	223251
LBC004	8909.3	335.5	12768.6	48189.7	6473.6	3405.5	4174.5	2017.5	1262.4	1847.2	21249.3	3792.8	1410.8	1164.1	359.9	3806.8	28.4	461.7	7214.8	579.2	13115.2	47332.3	6266.3	3466.7	4166.7	2043.3	3917.8	1297	506	3724.2	22.3	622.1	0	1338.3	0	0	0	0	0	237.1	969.5	570.4	549.5	487.7	909.4	1058531	1036790	206944	201926
LBC005	14900.1	336.6	13415.1	54893.9	6864.6	2991.8	4187.8	1581	1951.2	2043	19232.5	3715.1	1275.7	1248.9	272.1	3771.5	24	797.2	19959.8	517.5	16830.2	53880.1	6908.4	2929	4116.7	1594.2	3759.3	1354.8	320.9	3715	6.8	825.9	0	1626.1	0	0	0	0	0	134.9	988.2	322.6	429.9	383	741.8	1072385	1030176	217227	220294
LBC006	39243.2	2660.7	13987	53318.1	7224	3694.2	4382	2083.6	4492.6	2149.3	24805.7	4330.8	1632	1239.3	237.8	4588.6	66.8	1193.5	36475.7	3365.3	13358.2	50919.8	7124.8	3870.9	4640.3	1950.2	4494.4	1871.6	346.2	4328.8	78.9	1379.2	0	4019.3	0	0	0	0	0	268.1	1076.7	955.2	686.7	472.6	617.2	1276225	1184062	245031	248609
LBC007	13666.8	1117.7	12870.2	47129.4	6382.8	2867.1	3785.4	1966.4	1465.7	2547.7	23068	3703.9	1447.2	1260.3	307.1	3836.3	25.7	673.5	12762.7	474.8	12383.8	48923.5	6709.7	2869.1	3733.5	1897.9	4262.7	1602.8	345.4	3640	58.9	565.8	0	3012.1	0	0	0	0	0	214.3	945.8	453.1	441.6	510.7	910.8	1190512	1156610	220756	221518
LBC008	14350.4	584	11447.1	51595.5	7621.4	3251.3	3785.5	1893.5	916.3	1506.4	19578.3	3662.7	1412.4	1370.8	194.9	3965.6	20	812.8	23168.2	517.7	11371.9	51087.1	7011.5	3202.2	3926.8	1984.9	3595.8	1522	277.8	3582.9	36.2	498.5	0	1557.4	0	0	0	0	0	220.1	1113.1	426.2	510.9	479.4	870.3	1122428	1079276	227029	221202
LBC009	23484	946.4	12459.6	49436.2	6048.4	3153.7	3844.2	1835.1	1647.1	2080.3	21399.3	3557.2	1226	1181.5	191	3395.5	14.9	1079.7	21340	719.5	11640.6	50867	5752.3	3190.9	3885.8	1911.7	3554.2	1360.1	294.6	3288.8	14	928	0	1810.7	0	0	0	0	0	237.4	1091.6	394.3	491.2	427.4	1016.4	1009594	956266	193275	193618
LBC010	8667.8	319.6	14994.2	53861.4	6153.6	3292.5	4359.4	1979.6	1106.3	1626.3	20853.4	3856.6	1446.2	1280.8	326.9	3986.7	12.5	656.4	7096.2	377.5	14510.3	54450.8	6245.6	3430.2	4339.2	1735	3946.6	1735	523.8	3834.3	19.3	623.7	0	1669.1	0	0	0	0	0	270.7	1066.5	521.2	595.8	497.2	879.7	1082812	1061776	201841	198498
LBC011	30023.7	1769.1	17006.1	62003.7	6278.4	3554.8	4497	2219.7	2081.4	1987.3	25554.9	3512.8	1410.7	1529.5	324.2	4433.4	14	1260	22486	1269.4	16182.4	61927.7	6696.5	3680.5	4549.1	2085.6	3658	1408.2	385.1	4167.5	0	1328	0	4703.6	0	0	0	0	0	282.3	1082.7	630.5	478.3	389.2	794.4	1241648	1178037	226306	224329
LBC012	30074.5	1830	12602.5	49274.4	6032.6	3292.8	4354.8	2310.8	2578.1	2451.3	21519.5	3789.5	1332.2	1575.5	238.9	4224	25.9	1222.1	21771.3	1146	11912.1	47532	6208.9	3732.5	4460.9	2115	4097.8	1580.2	374.8	4334.1	7.2	784.7	0	2331.3	0	0	0	0	0	233.6	1266.2	576	429.3	385.3	825.2	1202552	1139378	226091	223037
LBC013	19068.6	1059.4	16108.2	58309	7109.1	3586.4	5408.1	2569	2142.9	2576.2	27022	4070.5	2030.9	990.4	468.3	5275	39.2	862.1	13731.6	782.8	14991.5	57311	7198.2	3956.9	5405.3	2398	4566.7	2014.5	657.2	5152.8	29.9	974.4	0	4604.8	0	0	0	0	0	284.8	984.1	597.1	513.3	540.7	965.1	1391297	1349565	265632	264093
LBC014	16983.6	739.5	14665.7	49496	5989.6	3577.6	4225.8	2060.6	1619.1	1517.7	22744.4	4173.5	1413.8	1111.4	344.5	3992.4	15.1	1012.7	16484.2	768.2	13681.4	50970.2	5734.6	3820.7	4272.6	1926.4	3877.5	1559.9	488.5	3996.6	21.4	1061.5	0	2494.9	0	0	0	0	0	224.4	1119.1	293.1	390.2	381.7	857.1	1080576	1039683	207073	203771
LBC015	12795.3	495	9554.1	50871.2	5799.5	3154.1	4026.4	1694.7	1209.5	2057.9	18004.9	3425.4	1153.1	1364.9	213.3	2862.2	35	925	13628	1138.5	8798.7	52593.9	5356.2	3094.8	4157.6	1647	2853.8	1042.3	294	2731.8	24.3	901.9	0	3585.8	0	0	0	0	0	243.4	875.9	359.8	337.1	347.3	609.1	877053	842698	175746	174618
LBC016	12222.3	467.6	11975.6	47576.4	7341.1	4230.7	4231.5	1983.5	1017.1	1749.4	21018.1	3895.1	1598.3	1015.2	289.2	3759.8	28	886.3	10440.9	538.8	11538.1	47661.1	6914.4	4336.4	4433.1	1771.9	3878	1544.5	403.8	3904.7	38.1	759.6	0	816	0	0	0	0	0	194.5	1060.5	457.6	449.3	402.1	844.9	1043798	1015241	215231	213200
LBC017	17684.3	795.2	10997.9	46794.1	5381.7	2663	3766.4	1404.4	1910.2	2669.9	16387.5	3103.4	1031.7	1334.1	246.7	3160.2	6.9	700.1	14710.6	758.6	10273.3	49698.6	5424.7	2354.7	3524.7	1349.3	3389.1	1392.8	310.6	2976.9	7.8	645.2	0	1281.2	0	0	0	0	0	162.6	705.7	383.4	354.4	298.6	527.1	837226	796242	169878	169708
LBC018	6024.1	289.8	12385.1	50979.7	6480.6	2734.4	3514.4	1765.2	1034.5	1784.3	19735.7	3764.1	1440.8	1198.6	400	3498.8	45.1	554.9	5013	258.5	12134	51374.1	6172	2702	3665.2	1618.3	4108.4	1243.4	436.8	3397.1	22.9	397.9	0	878	0	0	0	0	0	215.7	950	522.4	637.9	445.9	805.4	992792	976964	190480	195000
LBC019	15538	475.5	15471.1	63619.8	6726.5	2680.2	4179.7	1749.6	1838	3361.9	23622.4	3921.5	1270.8	1122.9	406.3	3820.7	34	728.2	20188.4	527.2	14862.6	67611.5	6970.3	2893.8	4353.6	1654.4	3905.4	1425.5	379.2	3966.8	19.2	767.1	0	1406.6	0	0	0	0	0	165.2	1070.4	641.3	572.3	415.2	902.3	1141492	1097318	203106	210970
LBC020	25078.4	540.5	12810.7	57331.4	7315.3	3348.5	4443.2	1831.7	1701.5	1924.6	23476.3	4143.5	1620.9	1275.2	462.5	4045.3	39.3	986.5	19691.6	646.1	13271.8	59765.1	7282.9	3324.6	4341	1785.4	4288.3	1798	529.1	4215.3	14.7	1032.1	0	2875	0	0	0	0	0	149.9	1229.3	512.6	513.5	686.3	1068.4	1232607	1180093	223106	221209
LBC021	16635.3	345	13639.5	52981.8	7074.4	2786	3744	1750.6	1348.3	1749.5	21038.2	4020.2	1524.8	1005.9	297.3	3818.2	97.8	920.5	15566.1	274.5	13711.5	52670.8	6849.5	3289.3	3597.4	1675.7	4099.7	1659.6	393.7	3776.8	16.7	805.7	0	1745.8	0	0	0	0	0	225.3	1262.9	617.9	504.5	555.5	1019.7	1120944	1082762	220568	224484
LBC024	12855.7	361.5	16001	60637	8522.2	4098	5440.2	2301.5	1351.5	1292.7	26742.7	4707	1662.8	771.7	322.1	4610.7	33.3	644.4	15132.5	393.7	17511.5	61771.3	8011.8	3932.4	5239.9	2361.9	4380.8	1781.1	458.5	4794.3	10.9	824.8	0	4540.1	0	0	0	0	0	242.6	1254.1	595.9	573.7	538.5	1125.2	1273920	1240966	225241	225266
LBC025	14435.9	321.2	15565	60177.6	7430.2	3846.9	4662.2	2259	1190.3	1477.5	25278.2	4002.7	1547.1	1552.9	319.5	4261.3	18.8	986	11932.2	336.7	14037.1	62232.2	7239.8	3683.5	4403.6	2217.5	3888.4	1590.6	465	4102.7	18.5	1051.1	0	2817.4	0	0	0	0	0	230.2	1271.1	721.7	879.7	1037.1	1077.9	1200655	1167989	228252	227153
LBC026	11449.5	478.1	12526	48738.4	5664.9	2903.1	4056.9	1610.9	1909.9	1639.6	17804.6	3575	1199.4	1027.8	295	3521.3	39.4	683.1	9490.7	312.1	11368.3	49126.6	6009.7	2946.1	4396.7	1535.4	3741.3	1717.9	481	3435	17.2	539.9	0	1252.2	0	0	0	0	0	161.7	893	484.6	415.6	486.2	780.2	1018022	991139	212034	214179
[truncated: 15 more columns]
